# Supplementary material for: Detection of Salmonella Typhimurium with Gold Nanoparticles Using Quartz Crystal Microbalance Biosensor
Source: Sensors (Basel). 2022 Nov 18;22(22):8928. doi: 10.3390/s22228928 (PMC9697148; doi:10.3390/s22228928)
Supplement: Supplementary file 1 [file sensors-22-08928-s001.zip]

Archive with 1 entries (1 files):
- sensors-1995823-supplementary.pdf
